# Supplementary material for: Genetic Predisposition to Myelodysplastic Syndromes: A Challenge for Adult Hematologists
Source: Int J Mol Sci. 2021 Mar 3;22(5):2525. doi: 10.3390/ijms22052525 (PMC7959319; doi:10.3390/ijms22052525)
Supplement: Supplementary file 1 [file ijms-22-02525-s001.zip]

Archive with 1 entries (1 files):
- ijms-1115260-SI.xlsx
